# Supplementary material for: The Influence of Blood Contamination on Cerebrospinal Fluid Diagnostics
Source: Front Neurol. 2019 Jun 12;10:584. doi: 10.3389/fneur.2019.00584 (PMC6582628; doi:10.3389/fneur.2019.00584)
Supplement: Supplemental Table 1 — CSF cell distribution for CSF samples gained after artificial blood contamination incubated at room temperature and 24°C for 72 h. [file Table_1.xls]

## Sheet: Table 1
	CSF cell distribution after 72 hours	Blood added to CSF in vitro
		Incubated at room temperature (n=11)			Incubated at 4°C (n=11)
		0.33µl blood / 1ml CSF	0.5µl blood / 1ml CSF	1µl blood / 1ml CSF	0.33µl blood / 1ml CSF	0.5µl blood / 1ml CSF	1µl blood / 1ml CSF
	Erythrophages	0	0	0	0	0	0
	Siderophages	0	0	0	0	0	0
	Lytic cells	0.4	0.31	0.36	0.46	0.43	0.39
	Lymphocytes	0.52	0.6	0.53	0.23	0.24	0.19
	Monocytes	0.03	0.03	0.03	0.04	0.03	0.04
	Neutrophils	0.05	0.06	0.08	0.27	0.3	0.38
							Supplemental Table 1
