# Supplementary material for: The Influence of Blood Contamination on Cerebrospinal Fluid Diagnostics
Source: Front Neurol. 2019 Jun 12;10:584. doi: 10.3389/fneur.2019.00584 (PMC6582628; doi:10.3389/fneur.2019.00584)
Supplement: Supplemental Table 2 — CSF cell distribution for CSF samples gained after traumatic lumbar puncture incubated at room temperature and 4°C for 72 h. [file Table_2.xls]

## Sheet: Table 2
	CSF cell distribution after 72 hours	Blood contamination of CSF by traumatic lumbar puncture
		Incubated at room temperature (n=10)	Incubated at 4°C (n=10)
	Erythrophages	0	0
	Siderophages	0	0
	Lytic cells	0.41	0.78
	Lymphocytes	0.49	0.11
	Monocytes	0.05	0.02
	Neutrophils	0.05	0.09
			Supplemental Table 2
